# Supplementary material for: Small Cell Lung Carcinoma Cells Depend on KIF11 for Survival
Source: Int J Mol Sci. 2024 Jun 30;25(13):7230. doi: 10.3390/ijms25137230 (PMC11241341; doi:10.3390/ijms25137230)
Supplement: Supplementary file 1 [file ijms-25-07230-s001.zip]

Archive with 1 entries (1 files):
- ijms-3015816-supplementary.pdf
